# Supplementary material for: Abasy Atlas v2.2: The most comprehensive and up-to-date inventory of meta-curated, historical, bacterial regulatory networks, their completeness and system-level characterization
Source: Comput Struct Biotechnol J. 2020 May 16;18:1228–37. doi: 10.1016/j.csbj.2020.05.015 (PMC7283102; doi:10.1016/j.csbj.2020.05.015)
Supplement: Supplementary data 2 [file mmc2.xml]

<?xml version="1.0" encoding="UTF-8" standalone="no"?><data:data><datasets><author>jfreyre@ccg.unam.mx</author><type>1</type><dataset><name>Abasy Atlas</name><caption/><description>Abasy provides 76 networks (204,282 regulatory interactions) covering 42 bacteria (64% Gram-positive and 36% Gram-negative) distributed in 9 species (Mycobacterium tuberculosis, Bacillus subtilis, Escherichia coli, Corynebacterium glutamicum, Staphylococcus aureus, Pseudomonas aeruginosa, Streptococcus pyogenes, Streptococcus pneumoniae, and Streptomyces coelicolor), containing 8,459 regulons and 4,335 systems (modules).</description><filetype><name/></filetype><filesize/><source>0</source><sourcename>Original Data</sourcename><access><type>1</type><name>Data available in data repository</name><reponame>Abasy Atlas</reponame><PersistentId>10.1093/database/baw089</PersistentId><deeplinkurl>https://abasy.ccg.unam.mx</deeplinkurl></access></dataset></datasets></data:data>
